# Supplementary material for: NKG2A is a NK cell exhaustion checkpoint for HCV persistence
Source: Nat Commun. 2019 Apr 3;10:1507. doi: 10.1038/s41467-019-09212-y (PMC6447531; doi:10.1038/s41467-019-09212-y)
Supplement: Supplementary file 4 — Source Data [file 41467_2019_9212_MOESM4_ESM.xlsx]

## Sheet: 1a
			C/O-Tg
	time post infection	1 d	130993	168360	163539	156550	138118	137519	147710	158284
		2 d	88183.7	97621	35815	39313.3	64839.4	87407.3
		4 d	25383	30093.9	50982.7	41906.2	18005.6	14631.6
		1 w	19915.7	14149.1	19530.1	13083.1	121447	100979
		2 w	6044.91	4308.78	6044.91	4759.6	5753.65	4433.64	4515.63	5912.28
		3 w	4333.38	3499.62	4685.3	5541.85	5311	4533
		1 m	4501.4	4748.48	5910.39	3692.25	3704.56	2116.26	7543.67	12981.1
		2 m	1283.75	5910.52	2605.52	4551.3	2999	3421	3100

## Sheet: 1b
	NS3
				WT												C/O-Tg
		time post infection	4 d	7	0	5	0									13	0	6	30
			1 w	4	11.33	5	7	0	19	9	6					75.33	123.5		75	72	70	84	96	151
			2 w	9.67	0	0	0	6								37.67	18	29	66
			1 m	25	34.67	20.67										13	5.33	14	18	10	32	15	12
	NS5B
				WT												C/O-Tg
		time post infection	4 d	35	66	37	54									155	404	53	132
			1 w	5.67	79.33	1	15	1	0	138	53	47	5	6	6	82.33	141.67	44	205	93	81	73	147	180	98
			2 w	18.6	19	17										59.67	67	54	58
			1 m	12	7	17										3.33	12	8
	NS5A
				WT												C/O-Tg
		time post infection	4 d	19	184	13	11									352	152	29	44
			1 w	8.33	59.67	7	6	12	92	66	21					108.33	178.67	122	88	115	205	179	152	39	51
			2 w	20.9	18.9	21										40	27	62	31
			1 m	32	0.33	9	14	74									58.33	79.67	52	44	79
	core
				WT												C/O-Tg
		time post infection	4 d	34	1	23	63									149	86	122	86
			1 w	3	48.33	3	2	4		34	40					124.67	42.67	116	143	115	44	44	40	92	84
			2 w	18	4	1	20	2								47.67	41	42	60
			1 m	8.5	7.4	10.67										2.67	9.33	7	9	12

## Sheet: 1d
	% PD-L1+
		0	2 w
		1.3	8.59
		1.83	9.15
		1.72	3.73
		1.6	4.4
			5.7
			10

## Sheet: 1f
	sera
			isotype									anti-PD1
		2 w	7668.6	8128.31	9396	7318	7900	9001	6945	8841	7300	1917.14	3953.06	1263.12	2935	2490	1988	2759	3362	3001
		1 m	1979.44	3661.07	1584.6	2459.95	3321	2596	2100	1943	1790	2709.67	1382.31	4037.58	3320	2997	2451	1869	3544	2977
	liver
			isotype									anti-PD1
		2 w	4139.8	3969.21	4453	4300	2987	4976	4000	4450	2877	5380.42	3135.12	1947.46	3394	4431	3347	3987	4420	3394
		1 m	2016.38	2477.05	2742.82	2965.09	3100	2977	3331	3450	2271	2537.53	4756.29	2842.44	2988	3319	3547	4211	4372	2311

## Sheet: 1g
	2 w		isotype				anti-PD1
		KV8 (NS3)	9	0	0	0	0	67	0	0
		QL9 (NS4B)	0	0	0	0	0	36	0	0
		RL8 (NS5B)	36	0	0	0	0	96	0	0
		SL8 (E2)	3	0	0	0	0	21	2	0
		VL8 (Core)	0	0	0	0	1	23	16	0
	1 m	KV8 (NS3)	97	3	13	0	34	0	0	1
		QL9 (NS4B)	14	6	7	0	0	0	1	0
		RL8 (NS5B)	91	5	7	0	0	1	0	0
		SL8 (E2)	0	0	9	0	0	0	0	0
		VL8 (Core)	135	17	14	0	85	0	4	2

## Sheet: 1h
	Blood
			WT			C/O-Tg
		4 d	1.04	6.35	3.32	2.08	13.8	8.61
		1 w	2.12	7.48	4.53	0.8	4.44	2.23
		2 w	0.037	0.325	1.65	1.09	1.42	1.22
		1 m	1.93	0.303	0.97	3.88	6.06	4.01
	Liver
			WT			C/O-Tg
		4 d	7.55	2.39	5.54	19.9	4.36	12.21
		1 w	8.18	1.72	5.43	2.8	6.96	4.43
		2 w	2.06	1.34	1.87	7.74	7.26	7.92
		1 m	3.78	10.6	6.54	16.5	23.4	18.77

## Sheet: 1i
			isotype			anti-PD1+ anti-Tim3
	blood	2 w	3566	4371	7756	7645	3987	4406
		1 m	3321	1877	3341	2360	4431	3357
	liver	1 m	1899	3352	2601	2204	3127	1999

## Sheet: 2a
	DX5+
			WT			C/O-Tg
		0	48.3	39	44.1	50.2	48	39
		1 d	58.7	54	55.9	89.7	67	72
		2 d	60	51	56.7	89	59	72
		4 d	51.2	47	50.2	64	63	61
		1 w	38.7	39	38.1	30.7	44	33
		2 w	34.5	36	36.6	36	35	29
		1 m	53.7	51	52.2	46.8	49.7	41.1
		2 m	59.9	51.7	53.7	35.3	39.9	44.2

## Sheet: 2b
	DN
			WT			C/O-Tg
		0	14	13	14.1	16	11	14.4
		1 d	18.3	16	16.4	10.6	12	11.9
		2 d	10.4	15.5	13.3	17.1	11.9	13.4
		4 d	18.9	27.6	21.9	27.6	24.2	25.8
		1 w	21.6	31.8	24.4	22.9	25.4	23.4
		2 w	28.1	25	26.7	28.3	25	26.7
		1 m	12.5	17	15.6	12.8	21.2	18.8
		2 m	9.86	16.3	12.2	18.5	22.4	21.3
	27 SP
			WT			C/O-Tg
		0	31	33	31.1	35	28	35.4
		1 d	25.2	29	15.4	14.1	27	20.7
		2 d	28	20.3	24.7	15.1	22.5	22.7
		4 d	36.3	29.6	33.1	21.1	31.3	29.3
		1 w	34.3	41.3	37.7	33	47.1	39.7
		2 w	39.2	28.5	33.5	27.4	30.9	30.8
		1 m	43.4	27.4	36.7	32.8	38.8	41.4
		2 m	39.3	32.7	35.5	31.4	33	32.7
	DP
			WT			C/O-Tg
		0	24.1	25.6	26.4	23.7	25.1	25
		1 d	17.33	21	17.6	24.5	19	22.9
		2 d	26.4	23.5	28.7	31.3	37.4	31.4
		4 d	28	20.5	23.2	22.4	25.2	21.6
		1 w	18.51	12.42	15.9	23.1	17.43	22.6
		2 w	18.07	16.91	17.8	21.31	18.06	24.3
		1 m	28.5	27.5	30.3	21.2	27.4	22.1
		2 m	33.9	23.4	29.8	22	18.63	18.5
	11b SP
			WT			C/O-Tg
		0	30.9	28.4	27.5	25.3	35.9	38.3
		1 d	29.17	34	29	50.8	42	54.6
		2 d	20.2	30.7	23.1	36.5	28.2	31.7
		4 d	16.8	22.3	20.5	28.9	19.3	23.4
		1 w	22.59	17.48	19.5	18	13.07	16.5
		2 w	14.63	29.59	24.6	22.99	26.04	28.5
		1 m	15.6	28.1	27.1	33.2	22.6	29.7
		2 m	16.94	27.6	20.5	28.1	25.97	32.6

## Sheet: 2c
	Ly49D
			WT			C/O-Tg
		0	30.8	27.6	29.1	29.2	31.4	26.9
		1 d	40.6	42.3	31.2	51.4	61.3	44.7
		2 d	28.7	26.5	31.2	45.1	33.6	49.5
		4 d	33	28	35	26.5	29.3	27.1
		1 w	26	31	31.7	19.4	20.5	23.4
		2 w	24.5	40.1	30.7	4.3	19.9	23.7
		1 m	29.8	31.2	30.1	22.9	23.5	22.6
		2 m	27.5	33.5	32.5	19	21	17
	Ly49H
			WT			C/O-Tg
		0	32.8	27.3	28.6	26.6	18.5	23.1
		1 d	35.6	32.9	35.2	43	38.1	46.5
		2 d	23.3	30.2	27.2	25	21.4	31.9
		4 d	29.5	27.2	27.1	30.3	27.2	32.8
		1 w	16	16.7	24.8	24.1	22.3	20.1
		2 w	19.8	24.7	21.1	22.2	20.4	21.6
		1 m	26.6	19.7	22.3	23.8	33.3	18.3
		2 m	25	33.1	28.4	30.9	17.1	30.4
	NKG2D
			WT			C/O-Tg
		0	43.2	39.8	29.8	16	46	51
		1 d	56.1	60.4	65.3	91.4	88	79
		2 d	57.1	43.5	48.7	62.6	51	66
		4 d	40.2	39.7	40.9	24.9	31	17
		1 w	38.6	37.7	43.4	23.1	23	24.6
		2 w	45.2	40.2	39.9	23	19.5	44
		1 m	37.9	36.5	42.2	31.1	33	29
		2 m	40.1	37	38.1	35	22	28.9

[truncated: 51 more sheets: 2d, 2e, 2f, 3b, 3c, 3e, 3f, 3g, 3i, 3j, 3k, 4a, 4b, 4c, 5b, 5c, 5d, 5e, 6a, 6b …]
